# Supplementary material for: Cold therapy and pain relief after hot-iron disbudding in dairy calves
Source: PLoS One. 2024 Jul 12;19(7):e0306889. doi: 10.1371/journal.pone.0306889 (PMC11244798; doi:10.1371/journal.pone.0306889)
Supplement: S1 File — (XLSX) [file pone.0306889.s001.xlsx]

## Sheet: instructions_AppAv
Cold therapy and pain relief after hot-iron disbudding in dairy calves
Kane Colston, Thomas Ede, Michael Mendl and Benjamin Lecorps
Data are coded as following:
Calf	refers to the individal calf number
Session	refers to the session (session 5 (baseline) to Session 11 (Saturday morning))
Time_since_disbudding	refers to the number of hours since disbudding occurred (baseline occurred prior to disbudding)
Date	date on which that session was conducted
Trial	trial number within a given session. Each side of the pen (Blue and White) involved three trials per session
Treatments	the temperature of the cool pack administered within a given trial
Colour	the colour (corresponding to a specific side of the test pen) associated with that trial
Expected_milk_volume	refers to the milk volume expected by a calf in a given trial, based on prior experience of the trial procedure.
Milk_volume	referes to the actual volume of milk reward given to the calf in that trial
Latency	refers to time (s) from the moment the calf in the lobby directed its gaze towards the open door until suckling commenced.
Nipple_Contacts	refers to the number of times the calf placed its mouth on the nipple in the allocated minute after completion of the milk reward.
Drinking_Duration	refers to the time taken to drink the milk replacer in that trial
Drinking_Duration_scaled	refers to the drinking duration, scaled relative to the volume of milk (sL¯¹)
PDCD	Post-drinking contact duration' - refers to the duration (s) with which the calf continued to suckle after finishing the milk reward within the allocated minute and therefore experience contact with the pack

## Sheet: AppAv
Calf	Session	Time_since_disbudding	Date	Trial	Treatments	Colour	Expected_milk_volume	Milk_volume	Latency	Nipple_Contacts	Drinking_Duration	Drinking_Duration_scaled	PDCD
6	5	-1	2023-06-14	1	Ambient	Blue	0.5	0.5	3.66	6	16.13	32.26	25.8
6	5	-1	2023-06-14	1	Cool	White	0.5	0.5	3.22	7	17.13	34.26	41.21
6	5	-1	2023-06-14	2	Ambient	Blue	0.5	0.5	3.78	3	14.56	29.12	29.12
6	5	-1	2023-06-14	2	Cool	White	0.5	0.5	3.75	4	15.96	31.92	28.67
6	5	-1	2023-06-14	3	Ambient	Blue	0.5	0.5	3.37	4	15.43	30.86	34.7
6	5	-1	2023-06-14	3	Cool	White	0.5	0.5	3.84	5	20.43	40.86	39.5
7	5	-1	2023-06-14	1	Ambient	Blue	0.5	0.5	3.16	7	24.28	48.56	34
7	5	-1	2023-06-14	1	Cool	White	0.5	0.5	4.25	7	29.17	58.34	17.04
7	5	-1	2023-06-14	2	Ambient	Blue	0.5	0.5	3.5	4	24.27	48.54	31.15
7	5	-1	2023-06-14	2	Cool	White	0.5	0.5	3.72	6	21.45	42.9	24.05
7	5	-1	2023-06-14	3	Ambient	Blue	0.5	0.5	3.06	7	29.72	59.44	51.67
7	5	-1	2023-06-14	3	Cool	White	0.5	0.5	3.06	8	32.02	64.04	37.89
13	5	-1	2023-07-05	1	Ambient	White	0.5	0.5	2.75	5	17	34	17.15
13	5	-1	2023-07-05	1	Cool	Blue	0.5	0.5	3.03	7	16.38	32.76	22.3
13	5	-1	2023-07-05	2	Ambient	White	0.5	0.5	3.53	4	16.76	33.52	19.18
13	5	-1	2023-07-05	2	Cool	Blue	0.5	0.5	3.53	3	15.73	31.46	9.1
13	5	-1	2023-07-05	3	Ambient	White	0.5	0.5	3.32	2	16.8	33.6	14.4
13	5	-1	2023-07-05	3	Cool	Blue	0.5	0.5	3.19	4	16.05	32.1	20.08
16	5	-1	2023-07-05	1	Ambient	Blue	0.5	0.5	3.28	13	15.57	31.14	43.83
16	5	-1	2023-07-05	1	Cool	White	0.5	0.5	3.22	14	18.66	37.32	42.64
16	5	-1	2023-07-05	2	Ambient	Blue	0.5	0.5	3.31	11	16.21	32.42	47.77
16	5	-1	2023-07-05	2	Cool	White	0.5	0.5	3	12	17.68	35.36	44.31
16	5	-1	2023-07-05	3	Ambient	Blue	0.5	0.5	3.56	9	17.83	35.66	40.44
16	5	-1	2023-07-05	3	Cool	White	0.5	0.5	3.22	11	21.8	43.6	44.48
73	5	-1	2023-04-12	1	Ambient	White	0.5	0.5	5.5	2	24.03	48.06	55.99
73	5	-1	2023-04-12	1	Cool	Blue	0.5	0.5	3.94	5	38.48	76.96	28.1
73	5	-1	2023-04-12	2	Ambient	White	0.5	0.5	5.09	3	21.56	43.12	43.5
73	5	-1	2023-04-12	2	Cool	Blue	0.5	0.5	6.13	3	26.97	53.94	57.25
73	5	-1	2023-04-12	3	Ambient	White	0.5	0.5	6	2	24.92	49.84	31.08
73	5	-1	2023-04-12	3	Cool	Blue	0.5	0.5	4.97	2	30.18	60.36	47.57
74	5	-1	2023-04-12	1	Ambient	Blue	0.5	0.5	3	4	31.23	62.46	8.12
74	5	-1	2023-04-12	1	Cool	White	0.5	0.5	3.2	4	25.18	50.36	7.15
74	5	-1	2023-04-12	2	Ambient	Blue	0.5	0.5	3.81	3	28.67	57.34	8.77
74	5	-1	2023-04-12	2	Cool	White	0.5	0.5	4.28	1	34.03	68.06	3.11
74	5	-1	2023-04-12	3	Ambient	Blue	0.5	0.5	3	3	29.13	58.26	8.92
74	5	-1	2023-04-12	3	Cool	White	0.5	0.5	4.25	1	27.93	55.86	10.12
77	5	-1	2023-04-12	1	Ambient	Blue	0.5	0.5	4.31	3	30.2	60.4	26.52
77	5	-1	2023-04-12	1	Cool	White	0.5	0.5	4.78	6	27.63	55.26	25.27
77	5	-1	2023-04-12	2	Ambient	Blue	0.5	0.5	6.57	2	27.6	55.2	24.12
77	5	-1	2023-04-12	2	Cool	White	0.5	0.5	5.94	2	24.07	48.14	7.93
77	5	-1	2023-04-12	3	Ambient	Blue	0.5	0.5	5.59	1	32.65	65.3	4.06
77	5	-1	2023-04-12	3	Cool	White	0.5	0.5	11.09	2	33.78	67.56	10.98
80	5	-1	2023-04-12	1	Ambient	White	0.5	0.5	4.19	2	19.13	38.26	2.4
80	5	-1	2023-04-12	1	Cool	Blue	0.5	0.5	3.75	1	26.68	53.36	4.43
80	5	-1	2023-04-12	2	Ambient	White	0.5	0.5	6.75	5	29.73	59.46	11.96
80	5	-1	2023-04-12	2	Cool	Blue	0.5	0.5	3.72	5	24.03	48.06	16.7
80	5	-1	2023-04-12	3	Ambient	White	0.5	0.5	4.91	5	33.08	66.16	15.5
80	5	-1	2023-04-12	3	Cool	Blue	0.5	0.5	3.82	2	29.23	58.46	5.88
82	5	-1	2023-04-19	1	Ambient	White	0.5	0.5	3.85	11	18.08	36.16	38.36
82	5	-1	2023-04-19	1	Cool	Blue	0.5	0.5	2.97	7	22.15	44.3	32.77
82	5	-1	2023-04-19	2	Ambient	White	0.5	0.5	3.44	6	18.6	37.2	50.71
82	5	-1	2023-04-19	2	Cool	Blue	0.5	0.5	3.29	6	20.18	40.36	42.18
82	5	-1	2023-04-19	3	Ambient	White	0.5	0.5	3.97	8	19.61	39.22	39.01
82	5	-1	2023-04-19	3	Cool	Blue	0.5	0.5	3.44	11	21.55	43.1	47.6
83	5	-1	2023-04-19	1	Ambient	Blue	0.5	0.5	3.12	7	24.56	49.12	12.04
83	5	-1	2023-04-19	1	Cool	White	0.5	0.5	3.16	3	21.18	42.36	19.43
83	5	-1	2023-04-19	2	Ambient	Blue	0.5	0.5	3.53	NaN	NaN	NaN	NaN
83	5	-1	2023-04-19	2	Cool	White	0.5	0.5	3.97	4	25.16	50.32	16.75
83	5	-1	2023-04-19	3	Ambient	Blue	0.5	0.5	3.37	3	24.78	49.56	8.36
83	5	-1	2023-04-19	3	Cool	White	0.5	0.5	4.09	2	22.77	45.54	8.3
89	5	-1	2023-04-19	1	Ambient	White	0.5	0.5	3.93	6	19.93	39.86	37.09
89	5	-1	2023-04-19	1	Cool	Blue	0.5	0.5	4.43	5	20.68	41.36	18.72
89	5	-1	2023-04-19	2	Ambient	White	0.5	0.5	5.47	6	22.48	44.96	26.62
89	5	-1	2023-04-19	2	Cool	Blue	0.5	0.5	4.69	3	26.68	53.36	12.1
89	5	-1	2023-04-19	3	Ambient	White	0.5	0.5	5.09	6	26.76	53.52	15.68
89	5	-1	2023-04-19	3	Cool	Blue	0.5	0.5	5.16	5	27.1	54.2	13.12
181	5	-1	2023-05-31	1	Ambient	Blue	0.5	0.5	4.1	3	18.28	36.56	7.65
181	5	-1	2023-05-31	1	Cool	White	0.5	0.5	4.36	4	23.38	46.76	10.87
181	5	-1	2023-05-31	2	Ambient	Blue	0.5	0.5	5.4	5	15.35	30.7	17.55
181	5	-1	2023-05-31	2	Cool	White	0.5	0.5	6.22	3	21.08	42.16	13.83
181	5	-1	2023-05-31	3	Ambient	Blue	0.5	0.5	5.87	5	18.41	36.82	12.14
181	5	-1	2023-05-31	3	Cool	White	0.5	0.5	6.32	1	21.75	43.5	8.77
198	5	-1	2023-05-31	1	Ambient	White	0.5	0.5	4.2	6	39.78	79.56	16.84
198	5	-1	2023-05-31	1	Cool	Blue	0.5	0.5	2.61	5	31.07	62.14	17.1
198	5	-1	2023-05-31	2	Ambient	White	0.5	0.5	4.35	5	41.88	83.76	24.77
198	5	-1	2023-05-31	2	Cool	Blue	0.5	0.5	3.78	2	29.06	58.12	6.03
198	5	-1	2023-05-31	3	Ambient	White	0.5	0.5	4.68	1	41	82	3.9
198	5	-1	2023-05-31	3	Cool	Blue	0.5	0.5	3.88	1	NaN	NaN	0
199	5	-1	2023-05-31	1	Ambient	White	0.5	0.5	7.38	3	24.95	49.9	37.93
199	5	-1	2023-05-31	1	Cool	Blue	0.5	0.5	30	NaN	NaN	NaN	NaN
199	5	-1	2023-05-31	2	Ambient	White	0.5	0.5	7.78	2	27.32	54.64	24.91
199	5	-1	2023-05-31	2	Cool	Blue	0.5	0.5	6.44	3	26.47	52.94	20.48
199	5	-1	2023-05-31	3	Ambient	White	0.5	0.5	10.65	5	26.18	52.36	23.27
199	5	-1	2023-05-31	3	Cool	Blue	0.5	0.5	6.96	2	24.91	49.82	11.46
200	5	-1	2023-05-31	1	Ambient	Blue	0.5	0.5	6.38	8	19.38	38.76	29.84
200	5	-1	2023-05-31	1	Cool	White	0.5	0.5	30	NaN	NaN	NaN	NaN
200	5	-1	2023-05-31	2	Ambient	Blue	0.5	0.5	6.71	8	21.85	43.7	32.2
200	5	-1	2023-05-31	2	Cool	White	0.5	0.5	5.31	9	25.13	50.26	32.77
200	5	-1	2023-05-31	3	Ambient	Blue	0.5	0.5	5.72	6	19.75	39.5	26.82
200	5	-1	2023-05-31	3	Cool	White	0.5	0.5	6.63	8	22.76	45.52	22.69
6	6	7	2023-06-14	1	Ambient	Blue	0.5	0.5	3.53	4	14.01	28.02	22.45
6	6	7	2023-06-14	1	Cool	White	0.5	0.5	3.78	9	19.3	38.6	30.62
6	6	7	2023-06-14	2	Ambient	Blue	0.5	0.5	3.62	8	15.25	30.5	27.3
6	6	7	2023-06-14	2	Cool	White	0.5	0.5	3.57	4	16.41	32.82	12.1
6	6	7	2023-06-14	3	Ambient	Blue	0.5	0.5	3.25	6	14.71	29.42	17.23
6	6	7	2023-06-14	3	Cool	White	0.5	0.5	4	7	17.56	35.12	27.57
7	6	7	2023-06-14	1	Ambient	Blue	0.5	0.5	3.13	6	30.73	61.46	37.57
7	6	7	2023-06-14	1	Cool	White	0.5	0.5	3.44	4	31.38	62.76	37.44
7	6	7	2023-06-14	2	Ambient	Blue	0.5	0.5	2.9	6	28.21	56.42	33.64
7	6	7	2023-06-14	2	Cool	White	0.5	0.5	3.56	7	45.43	90.86	42.51
7	6	7	2023-06-14	3	Ambient	Blue	0.5	0.5	3.6	4	28.75	57.5	36.85
7	6	7	2023-06-14	3	Cool	White	0.5	0.5	3.16	4	37.28	74.56	31.35
13	6	7	2023-07-05	1	Ambient	White	0.5	0.5	2.85	6	19.53	39.06	23.55
13	6	7	2023-07-05	1	Cool	Blue	0.5	0.5	3.19	3	17.22	34.44	16.8
13	6	7	2023-07-05	2	Ambient	White	0.5	0.5	3.31	3	15.45	30.9	17.41
13	6	7	2023-07-05	2	Cool	Blue	0.5	0.5	3.15	3	13.11	26.22	21.56
13	6	7	2023-07-05	3	Ambient	White	0.5	0.5	3.19	4	17.46	34.92	18.55
13	6	7	2023-07-05	3	Cool	Blue	0.5	0.5	3.65	3	17.03	34.06	25.02
16	6	7	2023-07-05	1	Ambient	Blue	0.5	0.5	3.31	9	18.55	37.1	37.55
16	6	7	2023-07-05	1	Cool	White	0.5	0.5	2.91	8	17.2	34.4	50.57
16	6	7	2023-07-05	2	Ambient	Blue	0.5	0.5	3.35	6	14.75	29.5	30.24
16	6	7	2023-07-05	2	Cool	White	0.5	0.5	2.88	6	20.06	40.12	35.74
16	6	7	2023-07-05	3	Ambient	Blue	0.5	0.5	4.4	8	19.38	38.76	28.82
16	6	7	2023-07-05	3	Cool	White	0.5	0.5	3.82	5	23.95	47.9	29.02
73	6	7	2023-04-12	1	Ambient	White	0.5	0.5	3.63	4	27.55	55.1	10.95
73	6	7	2023-04-12	1	Cool	Blue	0.5	0.5	4.59	3	25.01	50.02	9.27
73	6	7	2023-04-12	2	Ambient	White	0.5	0.5	30	2	31.4	62.8	11.43
73	6	7	2023-04-12	2	Cool	Blue	0.5	0.5	5.31	3	24.03	48.06	6.68
73	6	7	2023-04-12	3	Ambient	White	0.5	0.5	30	NaN	NaN	NaN	NaN
73	6	7	2023-04-12	3	Cool	Blue	0.5	0.5	30	NaN	NaN	NaN	NaN
74	6	7	2023-04-12	1	Ambient	Blue	0.5	0.5	3.44	2	25.32	50.64	7.08
74	6	7	2023-04-12	1	Cool	White	0.5	0.5	3.81	2	30.4	60.8	11.15
74	6	7	2023-04-12	2	Ambient	Blue	0.5	0.5	3	2	24.48	48.96	5.22
74	6	7	2023-04-12	2	Cool	White	0.5	0.5	3.06	2	30.11	60.22	8.85
74	6	7	2023-04-12	3	Ambient	Blue	0.5	0.5	3.09	2	26.3	52.6	3.32
74	6	7	2023-04-12	3	Cool	White	0.5	0.5	2.87	4	43.02	86.04	21.64
77	6	7	2023-04-12	1	Ambient	Blue	0.5	0.5	4.3	3	35.6	71.2	21.9
77	6	7	2023-04-12	1	Cool	White	0.5	0.5	5.1	3	31.83	63.66	18.43
77	6	7	2023-04-12	2	Ambient	Blue	0.5	0.5	5.44	4	23.47	46.94	20.78
77	6	7	2023-04-12	2	Cool	White	0.5	0.5	4.43	2	29.95	59.9	13.61
77	6	7	2023-04-12	3	Ambient	Blue	0.5	0.5	5.4	3	28.22	56.44	17.18
77	6	7	2023-04-12	3	Cool	White	0.5	0.5	12.6	1	49.28	98.56	2.98
80	6	7	2023-04-12	1	Ambient	White	0.5	0.5	3.69	4	23.55	47.1	9.63
80	6	7	2023-04-12	1	Cool	Blue	0.5	0.5	1.83	4	23.17	46.34	8.33
80	6	7	2023-04-12	2	Ambient	White	0.5	0.5	3.56	2	31.23	62.46	7.25
80	6	7	2023-04-12	2	Cool	Blue	0.5	0.5	2.72	2	22.91	45.82	4.87
80	6	7	2023-04-12	3	Ambient	White	0.5	0.5	4.44	2	33.97	67.94	7.46
80	6	7	2023-04-12	3	Cool	Blue	0.5	0.5	3.62	2	25.43	50.86	3.98
82	6	7	2023-04-19	1	Ambient	White	0.5	0.5	3.41	4	18.73	37.46	9.12
82	6	7	2023-04-19	1	Cool	Blue	0.5	0.5	3.37	3	21.7	43.4	3.13
82	6	7	2023-04-19	2	Ambient	White	0.5	0.5	3.46	3	18.43	36.86	6.9
82	6	7	2023-04-19	2	Cool	Blue	0.5	0.5	4.07	2	24.07	48.14	7.45
82	6	7	2023-04-19	3	Ambient	White	0.5	0.5	4.06	1	18.12	36.24	7.72
82	6	7	2023-04-19	3	Cool	Blue	0.5	0.5	4.15	3	20.12	40.24	7.46
83	6	7	2023-04-19	1	Ambient	Blue	0.5	0.5	3.44	2	23.48	46.96	12.65
83	6	7	2023-04-19	1	Cool	White	0.5	0.5	3.66	3	20	40	7.03
83	6	7	2023-04-19	2	Ambient	Blue	0.5	0.5	3.38	1	22.46	44.92	19.78
83	6	7	2023-04-19	2	Cool	White	0.5	0.5	4.47	2	21.36	42.72	6.71
83	6	7	2023-04-19	3	Ambient	Blue	0.5	0.5	3.81	2	21.52	43.04	4.7
83	6	7	2023-04-19	3	Cool	White	0.5	0.5	3.87	3	21.18	42.36	12.67
89	6	7	2023-04-19	1	Ambient	White	0.5	0.5	3.75	4	21.01	42.02	11.95
89	6	7	2023-04-19	1	Cool	Blue	0.5	0.5	3.53	4	23.55	47.1	8.6
89	6	7	2023-04-19	2	Ambient	White	0.5	0.5	4.19	5	22.36	44.72	11.7
89	6	7	2023-04-19	2	Cool	Blue	0.5	0.5	4.16	2	21.35	42.7	7.15
89	6	7	2023-04-19	3	Ambient	White	0.5	0.5	5.84	2	21.48	42.96	8.93
89	6	7	2023-04-19	3	Cool	Blue	0.5	0.5	4.87	2	23.95	47.9	13.53
198	6	7	2023-05-31	1	Ambient	White	0.5	0.5	4.61	1	40.35	80.7	6.23
198	6	7	2023-05-31	1	Cool	Blue	0.5	0.5	3.03	2	37.25	74.5	6.12
198	6	7	2023-05-31	2	Ambient	White	0.5	0.5	8.35	1	NaN	NaN	0
198	6	7	2023-05-31	2	Cool	Blue	0.5	0.5	3.84	1	NaN	NaN	0
198	6	7	2023-05-31	3	Ambient	White	0.5	0.5	14.25	1	NaN	NaN	0
198	6	7	2023-05-31	3	Cool	Blue	0.5	0.5	30	0	NaN	NaN	0
199	6	7	2023-05-31	1	Ambient	White	0.5	0.5	3.5	3	25.93	51.86	13.2
199	6	7	2023-05-31	1	Cool	Blue	0.5	0.5	4.25	2	18.07	36.14	3.76
199	6	7	2023-05-31	2	Ambient	White	0.5	0.5	4.25	2	22.18	44.36	7.13
199	6	7	2023-05-31	2	Cool	Blue	0.5	0.5	7.37	1	21.77	43.54	5.63
199	6	7	2023-05-31	3	Ambient	White	0.5	0.5	6.25	1	24.9	49.8	4
199	6	7	2023-05-31	3	Cool	Blue	0.5	0.5	10.21	2	25.73	51.46	2.05
200	6	7	2023-05-31	1	Ambient	Blue	0.5	0.5	4.26	9	20.52	41.04	20.78
200	6	7	2023-05-31	1	Cool	White	0.5	0.5	4.81	5	25.57	51.14	35.07
200	6	7	2023-05-31	2	Ambient	Blue	0.5	0.5	4.86	7	19.98	39.96	49.73
200	6	7	2023-05-31	2	Cool	White	0.5	0.5	5.19	5	24.66	49.32	51.22
200	6	7	2023-05-31	3	Ambient	Blue	0.5	0.5	5.28	4	20.31	40.62	35.67
200	6	7	2023-05-31	3	Cool	White	0.5	0.5	5.42	5	20.58	41.16	43.56
6	7	23	2023-06-15	1	Ambient	Blue	0.5	0.5	3.12	7	15.63	31.26	16.75
6	7	23	2023-06-15	1	Cool	White	0.5	0.5	3.31	8	19.43	38.86	18.86
6	7	23	2023-06-15	2	Ambient	Blue	0.5	0.5	3.97	4	14.26	28.52	13.42
6	7	23	2023-06-15	2	Cool	White	0.5	0.5	3.87	6	17.55	35.1	35.31
6	7	23	2023-06-15	3	Ambient	Blue	0.5	0.5	4.16	3	14.6	29.2	17.33
6	7	23	2023-06-15	3	Cool	White	0.5	0.5	5.47	5	17.55	35.1	11.34
7	7	23	2023-06-15	1	Ambient	Blue	0.5	0.5	2.81	5	28.66	57.32	38.77
7	7	23	2023-06-15	1	Cool	White	0.5	0.5	2.81	8	34.57	69.14	31.22
7	7	23	2023-06-15	2	Ambient	Blue	0.5	0.5	3.15	3	32.13	64.26	49.32
7	7	23	2023-06-15	2	Cool	White	0.5	0.5	2.97	8	29.91	59.82	50.04
7	7	23	2023-06-15	3	Ambient	Blue	0.5	0.5	3.28	4	53.32	106.64	56.65
7	7	23	2023-06-15	3	Cool	White	0.5	0.5	3.03	7	42.7	85.4	44.79
13	7	23	2023-07-06	1	Ambient	White	0.5	0.5	2.87	7	17.66	35.32	28.35
13	7	23	2023-07-06	1	Cool	Blue	0.5	0.5	3.13	4	15.23	30.46	21.04
13	7	23	2023-07-06	2	Ambient	White	0.5	0.5	2.91	6	17.25	34.5	33.42
13	7	23	2023-07-06	2	Cool	Blue	0.5	0.5	2.36	4	14.75	29.5	20.25
13	7	23	2023-07-06	3	Ambient	White	0.5	0.5	3.34	8	18.73	37.46	31.31
13	7	23	2023-07-06	3	Cool	Blue	0.5	0.5	3.07	5	18.35	36.7	26.24
16	7	23	2023-07-06	1	Ambient	Blue	0.5	0.5	3.5	7	16.78	33.56	29.29
16	7	23	2023-07-06	1	Cool	White	0.5	0.5	2.06	14	19.82	39.64	44.33
16	7	23	2023-07-06	2	Ambient	Blue	0.5	0.5	2.71	5	15.73	31.46	39.05
16	7	23	2023-07-06	2	Cool	White	0.5	0.5	3.13	12	17.65	35.3	46.21
16	7	23	2023-07-06	3	Ambient	Blue	0.5	0.5	3.21	5	16.13	32.26	39.8
16	7	23	2023-07-06	3	Cool	White	0.5	0.5	2.72	6	18.75	37.5	56.77
73	7	23	2023-04-13	1	Ambient	White	0.5	0.5	3.78	1	21.55	43.1	11.81
73	7	23	2023-04-13	1	Cool	Blue	0.5	0.5	3.13	1	27.6	55.2	11.36
73	7	23	2023-04-13	2	Ambient	White	0.5	0.5	3.12	2	21.2	42.4	25.52
73	7	23	2023-04-13	2	Cool	Blue	0.5	0.5	2.87	2	21.96	43.92	15.63
73	7	23	2023-04-13	3	Ambient	White	0.5	0.5	7.94	1	25.55	51.1	15.41
73	7	23	2023-04-13	3	Cool	Blue	0.5	0.5	3.47	3	25.43	50.86	17.55
74	7	23	2023-04-13	1	Ambient	Blue	0.5	0.5	3.06	3	26.26	52.52	6.3
74	7	23	2023-04-13	1	Cool	White	0.5	0.5	3.63	2	35.56	71.12	5.16
74	7	23	2023-04-13	2	Ambient	Blue	0.5	0.5	3.5	3	24.26	48.52	5.52
74	7	23	2023-04-13	2	Cool	White	0.5	0.5	3.69	3	27.91	55.82	11.72
74	7	23	2023-04-13	3	Ambient	Blue	0.5	0.5	2.56	2	28.35	56.7	9.22
74	7	23	2023-04-13	3	Cool	White	0.5	0.5	3.65	2	40.11	80.22	8.23
77	7	23	2023-04-13	1	Ambient	Blue	0.5	0.5	5.37	3	28.9	57.8	30.13
77	7	23	2023-04-13	1	Cool	White	0.5	0.5	3.47	3	25.92	51.84	16.55
77	7	23	2023-04-13	2	Ambient	Blue	0.5	0.5	5.06	4	26.46	52.92	25.97
77	7	23	2023-04-13	2	Cool	White	0.5	0.5	7.35	4	34.93	69.86	42.38
77	7	23	2023-04-13	3	Ambient	Blue	0.5	0.5	6.5	2	44.78	89.56	11.97
77	7	23	2023-04-13	3	Cool	White	0.5	0.5	4.83	2	33.63	67.26	11.13
80	7	23	2023-04-13	1	Ambient	White	0.5	0.5	4.06	4	22.22	44.44	4.59
80	7	23	2023-04-13	1	Cool	Blue	0.5	0.5	3.63	3	24.65	49.3	3.18
80	7	23	2023-04-13	2	Ambient	White	0.5	0.5	2.35	4	21.66	43.32	4.05
80	7	23	2023-04-13	2	Cool	Blue	0.5	0.5	3.65	2	23.15	46.3	6.18
80	7	23	2023-04-13	3	Ambient	White	0.5	0.5	6.88	5	27.62	55.24	7.61
80	7	23	2023-04-13	3	Cool	Blue	0.5	0.5	3.46	1	30.86	61.72	0
82	7	23	2023-04-20	1	Ambient	White	0.5	0.5	4.88	5	21.55	43.1	9.07
82	7	23	2023-04-20	1	Cool	Blue	0.5	0.5	3.35	5	18.86	37.72	11.7
82	7	23	2023-04-20	2	Ambient	White	0.5	0.5	3.5	6	18.53	37.06	20.01
82	7	23	2023-04-20	2	Cool	Blue	0.5	0.5	3.53	5	16.93	33.86	11.15
82	7	23	2023-04-20	3	Ambient	White	0.5	0.5	4.62	3	19.15	38.3	16.37
82	7	23	2023-04-20	3	Cool	Blue	0.5	0.5	3.9	3	19.6	39.2	13.7
83	7	23	2023-04-20	1	Ambient	Blue	0.5	0.5	3.16	1	21.23	42.46	8.33
83	7	23	2023-04-20	1	Cool	White	0.5	0.5	NaN	3	22.61	45.22	13.38
83	7	23	2023-04-20	2	Ambient	Blue	0.5	0.5	3.59	2	20.53	41.06	10.8
83	7	23	2023-04-20	2	Cool	White	0.5	0.5	4.5	2	24.23	48.46	5.35
83	7	23	2023-04-20	3	Ambient	Blue	0.5	0.5	3.68	2	21.48	42.96	5.32
83	7	23	2023-04-20	3	Cool	White	0.5	0.5	4.03	2	23.47	46.94	7.48
89	7	23	2023-04-20	1	Ambient	White	0.5	0.5	4.29	8	21.8	43.6	12.99
89	7	23	2023-04-20	1	Cool	Blue	0.5	0.5	4.13	3	18.9	37.8	9.92
89	7	23	2023-04-20	2	Ambient	White	0.5	0.5	5.5	3	21.26	42.52	13.54
89	7	23	2023-04-20	2	Cool	Blue	0.5	0.5	4.68	3	16.96	33.92	8.83
89	7	23	2023-04-20	3	Ambient	White	0.5	0.5	4.25	3	20.88	41.76	12.69
89	7	23	2023-04-20	3	Cool	Blue	0.5	0.5	5.25	3	19.5	39	8.51
198	7	23	2023-06-01	1	Ambient	White	0.5	0.5	3.1	3	25.38	50.76	5.15
198	7	23	2023-06-01	1	Cool	Blue	0.5	0.5	2.75	2	19.35	38.7	2.06
198	7	23	2023-06-01	2	Ambient	White	0.5	0.5	3.5	2	27.46	54.92	5.23
198	7	23	2023-06-01	2	Cool	Blue	0.5	0.5	3.06	1	23.12	46.24	8.93
198	7	23	2023-06-01	3	Ambient	White	0.5	0.5	3.88	1	32.3	64.6	6.63
198	7	23	2023-06-01	3	Cool	Blue	0.5	0.5	3.15	1	29.68	59.36	5.08
199	7	23	2023-06-01	1	Ambient	White	0.5	0.5	3.62	3	21.36	42.72	10.12
199	7	23	2023-06-01	1	Cool	Blue	0.5	0.5	3.22	5	18.81	37.62	22.85
199	7	23	2023-06-01	2	Ambient	White	0.5	0.5	4.22	2	21.25	42.5	6.65
199	7	23	2023-06-01	2	Cool	Blue	0.5	0.5	3.62	3	20.05	40.1	9.77
199	7	23	2023-06-01	3	Ambient	White	0.5	0.5	5.25	1	22.18	44.36	3.76
199	7	23	2023-06-01	3	Cool	Blue	0.5	0.5	5.05	3	21.55	43.1	10.78
200	7	23	2023-06-01	1	Ambient	Blue	0.5	0.5	30	0	NaN	NaN	0
200	7	23	2023-06-01	1	Cool	White	0.5	0.5	5.54	4	45.78	91.56	44.16
200	7	23	2023-06-01	2	Ambient	Blue	0.5	0.5	30	0	NaN	NaN	0
200	7	23	2023-06-01	2	Cool	White	0.5	0.5	30	0	NaN	NaN	0
200	7	23	2023-06-01	3	Ambient	Blue	0.5	0.5	30	0	NaN	NaN	0
200	7	23	2023-06-01	3	Cool	White	0.5	0.5	30	0	NaN	NaN	0
6	8	31	2023-06-15	1	Ambient	Blue	0.5	0.25	3.28	3	8.93	35.72	12.83
6	8	31	2023-06-15	1	Cool	White	0.5	0.25	3.28	5	11.77	47.08	3.88
6	8	31	2023-06-15	2	Ambient	Blue	0.25	0.25	3.25	1	9.21	36.84	8.01
6	8	31	2023-06-15	2	Cool	White	0.25	0.25	2.75	1	11.15	44.6	5.03
6	8	31	2023-06-15	3	Ambient	Blue	0.25	0.25	3.84	2	8.81	35.24	7.53
6	8	31	2023-06-15	3	Cool	White	0.25	0.25	2.78	1	9.62	38.48	1.61
7	8	31	2023-06-15	1	Ambient	Blue	0.5	0.25	2.75	4	21.43	85.72	24.9
7	8	31	2023-06-15	1	Cool	White	0.5	0.25	2.84	3	16.41	65.64	18.69
7	8	31	2023-06-15	2	Ambient	Blue	0.25	0.25	3.28	6	20.83	83.32	19.35
7	8	31	2023-06-15	2	Cool	White	0.25	0.25	3.65	4	17.76	71.04	38.42
7	8	31	2023-06-15	3	Ambient	Blue	0.25	0.25	4.13	4	17.85	71.4	39.12
7	8	31	2023-06-15	3	Cool	White	0.25	0.25	3.56	3	24.73	98.92	46.47
13	8	31	2023-07-06	1	Ambient	White	0.5	0.25	3.03	6	10.63	42.52	14.26
13	8	31	2023-07-06	1	Cool	Blue	0.5	0.25	2.75	2	9.2	36.8	9.43
13	8	31	2023-07-06	2	Ambient	White	0.25	0.25	2.75	3	10.93	43.72	10
13	8	31	2023-07-06	2	Cool	Blue	0.25	0.25	3.41	3	8.08	32.32	11.92
13	8	31	2023-07-06	3	Ambient	White	0.25	0.25	2.88	3	9.65	38.6	14
13	8	31	2023-07-06	3	Cool	Blue	0.25	0.25	2.81	4	9.7	38.8	14.39
16	8	31	2023-07-06	1	Ambient	Blue	0.5	0.25	2.66	6	8.95	35.8	17.15
16	8	31	2023-07-06	1	Cool	White	0.5	0.25	2.44	8	9.16	36.64	32.82
16	8	31	2023-07-06	2	Ambient	Blue	0.25	0.25	2.68	6	9.43	37.72	23.06
16	8	31	2023-07-06	2	Cool	White	0.25	0.25	2.85	8	9.05	36.2	34.22
16	8	31	2023-07-06	3	Ambient	Blue	0.25	0.25	2.91	1	9.03	36.12	10.41
16	8	31	2023-07-06	3	Cool	White	0.25	0.25	3.6	2	11.97	47.88	24.55
73	8	31	2023-04-13	1	Ambient	White	0.5	0.25	3.44	2	17.83	71.32	14.32
73	8	31	2023-04-13	1	Cool	Blue	0.5	0.25	3.47	1	13.18	52.72	6.68
73	8	31	2023-04-13	2	Ambient	White	0.25	0.25	3.87	1	12.35	49.4	11.37
73	8	31	2023-04-13	2	Cool	Blue	0.25	0.25	4.13	1	14.43	57.72	6.46
73	8	31	2023-04-13	3	Ambient	White	0.25	0.25	9.13	1	13.63	54.52	4.9
73	8	31	2023-04-13	3	Cool	Blue	0.25	0.25	3.5	1	16.55	66.2	11.13
74	8	31	2023-04-13	1	Ambient	Blue	0.5	0.25	3.03	1	22.43	89.72	2.76
74	8	31	2023-04-13	1	Cool	White	0.5	0.25	3.9	1	54.52	218.08	0
74	8	31	2023-04-13	2	Ambient	Blue	0.25	0.25	3.12	1	9.42	37.68	0
74	8	31	2023-04-13	2	Cool	White	0.25	0.25	25.1	3	94	376	5.46
74	8	31	2023-04-13	3	Ambient	Blue	0.25	0.25	3.44	1	5.48	21.92	0
74	8	31	2023-04-13	3	Cool	White	0.25	0.25	4.94	1	6.45	25.8	0
77	8	31	2023-04-13	1	Ambient	Blue	0.5	0.25	2.65	4	17.45	69.8	15.67
77	8	31	2023-04-13	1	Cool	White	0.5	0.25	3.97	1	19.57	78.28	7.4
77	8	31	2023-04-13	2	Ambient	Blue	0.25	0.25	4.07	3	19.45	77.8	17.38
77	8	31	2023-04-13	2	Cool	White	0.25	0.25	3.78	2	17.28	69.12	12.97
77	8	31	2023-04-13	3	Ambient	Blue	0.25	0.25	3.78	3	16.28	65.12	17.52
77	8	31	2023-04-13	3	Cool	White	0.25	0.25	4.41	3	17.21	68.84	18.85
80	8	31	2023-04-13	1	Ambient	White	0.5	0.25	3.97	1	14.06	56.24	0.96
80	8	31	2023-04-13	1	Cool	Blue	0.5	0.25	3.75	1	13.05	52.2	1.15
80	8	31	2023-04-13	2	Ambient	White	0.25	0.25	5.1	1	16.41	65.64	4.45
80	8	31	2023-04-13	2	Cool	Blue	0.25	0.25	4.19	1	17.35	69.4	3
80	8	31	2023-04-13	3	Ambient	White	0.25	0.25	4.25	1	3.77	15.08	0
80	8	31	2023-04-13	3	Cool	Blue	0.25	0.25	4.22	1	17.75	71	1.6
82	8	31	2023-04-20	1	Ambient	White	0.5	0.25	3.54	2	14.91	59.64	6.81
82	8	31	2023-04-20	1	Cool	Blue	0.5	0.25	3.21	1	10.73	42.92	0.9
82	8	31	2023-04-20	2	Ambient	White	0.25	0.25	5.25	2	14.07	56.28	9.33
82	8	31	2023-04-20	2	Cool	Blue	0.25	0.25	3.62	1	12.95	51.8	6.86
82	8	31	2023-04-20	3	Ambient	White	0.25	0.25	4.15	1	13.37	53.48	12.96
82	8	31	2023-04-20	3	Cool	Blue	0.25	0.25	2.65	4	14.4	57.6	10.4
83	8	31	2023-04-20	1	Ambient	Blue	0.5	0.25	3.41	2	11.76	47.04	6.98
83	8	31	2023-04-20	1	Cool	White	0.5	0.25	3.94	3	16.91	67.64	9.55
83	8	31	2023-04-20	2	Ambient	Blue	0.25	0.25	24.44	2	15.61	62.44	8.7
83	8	31	2023-04-20	2	Cool	White	0.25	0.25	3.28	2	13.76	55.04	6.23
83	8	31	2023-04-20	3	Ambient	Blue	0.25	0.25	4.32	1	11.71	46.84	1.9
83	8	31	2023-04-20	3	Cool	White	0.25	0.25	4.78	2	19.58	78.32	6.7
89	8	31	2023-04-20	1	Ambient	White	0.5	0.25	3.78	2	21.71	86.84	5.93
89	8	31	2023-04-20	1	Cool	Blue	0.5	0.25	4.47	4	14.76	59.04	6.4
89	8	31	2023-04-20	2	Ambient	White	0.25	0.25	4.54	2	14.3	57.2	5.8
89	8	31	2023-04-20	2	Cool	Blue	0.25	0.25	5.06	3	15.15	60.6	7.3
89	8	31	2023-04-20	3	Ambient	White	0.25	0.25	6.91	2	18.68	74.72	9.85
89	8	31	2023-04-20	3	Cool	Blue	0.25	0.25	4.69	2	15.8	63.2	13.3
198	8	31	2023-06-01	1	Ambient	White	0.5	0.25	3.05	1	NaN	NaN	0
198	8	31	2023-06-01	1	Cool	Blue	0.5	0.25	3.12	1	13.85	55.4	0
198	8	31	2023-06-01	2	Ambient	White	0.25	0.25	3.37	1	NaN	NaN	0
198	8	31	2023-06-01	2	Cool	Blue	0.25	0.25	2.68	1	NaN	NaN	0
198	8	31	2023-06-01	3	Ambient	White	0.25	0.25	6.16	1	NaN	NaN	0
198	8	31	2023-06-01	3	Cool	Blue	0.25	0.25	NaN	1	15.26	61.04	0
199	8	31	2023-06-01	1	Ambient	White	0.5	0.25	3.87	1	14.67	58.68	2.67
199	8	31	2023-06-01	1	Cool	Blue	0.5	0.25	4.12	1	11.43	45.72	3.48
199	8	31	2023-06-01	2	Ambient	White	0.25	0.25	4.69	1	11.68	46.72	2.25
199	8	31	2023-06-01	2	Cool	Blue	0.25	0.25	4.19	1	10.56	42.24	5.26
199	8	31	2023-06-01	3	Ambient	White	0.25	0.25	5.68	1	12.58	50.32	3.11
199	8	31	2023-06-01	3	Cool	Blue	0.25	0.25	5.61	2	11.7	46.8	6.2
200	8	31	2023-06-01	1	Ambient	Blue	0.5	0.25	4.06	5	11.75	47	33.53
200	8	31	2023-06-01	1	Cool	White	0.5	0.25	4.97	4	13.93	55.72	30.8
200	8	31	2023-06-01	2	Ambient	Blue	0.25	0.25	6.82	5	13.71	54.84	35.54
200	8	31	2023-06-01	2	Cool	White	0.25	0.25	7.1	3	14.85	59.4	45.18
200	8	31	2023-06-01	3	Ambient	Blue	0.25	0.25	10.35	3	14.03	56.12	31.65
200	8	31	2023-06-01	3	Cool	White	0.25	0.25	30	0	NaN	NaN	0
6	9	47	2023-06-16	1	Ambient	Blue	0.25	0.25	3.78	2	9.18	36.72	2.73
6	9	47	2023-06-16	1	Cool	White	0.25	0.25	2.88	1	9.6	38.4	13.93
6	9	47	2023-06-16	2	Ambient	Blue	0.25	0.25	3.34	4	9.15	36.6	18.05
6	9	47	2023-06-16	2	Cool	White	0.25	0.25	2.75	4	9.11	36.44	20.15
6	9	47	2023-06-16	3	Ambient	Blue	0.25	0.25	4.59	3	8.76	35.04	8.05
6	9	47	2023-06-16	3	Cool	White	0.25	0.25	2.91	2	10.35	41.4	13.33
7	9	47	2023-06-16	1	Ambient	Blue	0.25	0.25	3.28	4	20.76	83.04	36.57
7	9	47	2023-06-16	1	Cool	White	0.25	0.25	3.09	5	18.55	74.2	29.04
7	9	47	2023-06-16	2	Ambient	Blue	0.25	0.25	3.6	5	18.35	73.4	46.3
7	9	47	2023-06-16	2	Cool	White	0.25	0.25	3.18	7	15.05	60.2	27.87
7	9	47	2023-06-16	3	Ambient	Blue	0.25	0.25	3.44	3	18.73	74.92	29.33
7	9	47	2023-06-16	3	Cool	White	0.25	0.25	3.09	7	17.4	69.6	47.89
13	9	47	2023-07-07	1	Ambient	White	0.25	0.25	3.03	4	10.38	41.52	10.33
13	9	47	2023-07-07	1	Cool	Blue	0.25	0.25	2.6	4	9.08	36.32	9.75
13	9	47	2023-07-07	2	Ambient	White	0.25	0.25	2.78	4	9.03	36.12	20.15
13	9	47	2023-07-07	2	Cool	Blue	0.25	0.25	2.94	6	8.72	34.88	14.27
13	9	47	2023-07-07	3	Ambient	White	0.25	0.25	3.22	5	10.3	41.2	24.56
13	9	47	2023-07-07	3	Cool	Blue	0.25	0.25	3.15	2	8.92	35.68	18.77
16	9	47	2023-07-07	1	Ambient	Blue	0.25	0.25	2.88	1	9.76	39.04	6.08
16	9	47	2023-07-07	1	Cool	White	0.25	0.25	2.28	11	10.1	40.4	45.15
16	9	47	2023-07-07	2	Ambient	Blue	0.25	0.25	2.75	3	8.57	34.28	18.47
16	9	47	2023-07-07	2	Cool	White	0.25	0.25	2.69	10	10.06	40.24	43.32
16	9	47	2023-07-07	3	Ambient	Blue	0.25	0.25	2.31	3	10.28	41.12	8.13
16	9	47	2023-07-07	3	Cool	White	0.25	0.25	2.53	6	10.98	43.92	43.4
73	9	47	2023-04-14	1	Ambient	White	0.25	0.25	3.66	1	13.63	54.52	10.5
73	9	47	2023-04-14	1	Cool	Blue	0.25	0.25	3.13	4	16.93	67.72	9.42
73	9	47	2023-04-14	2	Ambient	White	0.25	0.25	5.44	1	15.28	61.12	12.73
73	9	47	2023-04-14	2	Cool	Blue	0.25	0.25	3.22	2	13.7	54.8	7
73	9	47	2023-04-14	3	Ambient	White	0.25	0.25	4.28	1	13.61	54.44	13.26
73	9	47	2023-04-14	3	Cool	Blue	0.25	0.25	4.31	1	15.51	62.04	7.18
74	9	47	2023-04-14	1	Ambient	Blue	0.25	0.25	3.72	2	15.48	61.92	4.55
74	9	47	2023-04-14	1	Cool	White	0.25	0.25	4.54	4	17.2	68.8	9.62
74	9	47	2023-04-14	2	Ambient	Blue	0.25	0.25	3.65	3	16.58	66.32	5.82
74	9	47	2023-04-14	2	Cool	White	0.25	0.25	3.91	4	22.4	89.6	9.42
74	9	47	2023-04-14	3	Ambient	Blue	0.25	0.25	3.28	3	14.46	57.84	7.58
74	9	47	2023-04-14	3	Cool	White	0.25	0.25	3.44	3	20.01	80.04	11.07
77	9	47	2023-04-14	1	Ambient	Blue	0.25	0.25	3.54	3	18.68	74.72	13.12
77	9	47	2023-04-14	1	Cool	White	0.25	0.25	3.06	4	NaN	NaN	15.95
77	9	47	2023-04-14	2	Ambient	Blue	0.25	0.25	4.66	2	21.36	85.44	9.05
77	9	47	2023-04-14	2	Cool	White	0.25	0.25	3.44	2	17.83	71.32	9.88
77	9	47	2023-04-14	3	Ambient	Blue	0.25	0.25	5.88	2	19.3	77.2	20.27
77	9	47	2023-04-14	3	Cool	White	0.25	0.25	4.87	3	24.92	99.68	17.9
80	9	47	2023-04-14	1	Ambient	White	0.25	0.25	3.81	NaN	NaN	NaN	NaN
80	9	47	2023-04-14	1	Cool	Blue	0.25	0.25	4.96	2	16.55	66.2	3.83
80	9	47	2023-04-14	2	Ambient	White	0.25	0.25	27.07	3	17.45	69.8	2.42
80	9	47	2023-04-14	2	Cool	Blue	0.25	0.25	3.72	2	12.95	51.8	5.12
80	9	47	2023-04-14	3	Ambient	White	0.25	0.25	17.82	2	19.36	77.44	5.72
80	9	47	2023-04-14	3	Cool	Blue	0.25	0.25	5.5	1	20	80	0.95
82	9	47	2023-04-21	1	Ambient	White	0.25	0.25	NaN	2	12	48	3.56
82	9	47	2023-04-21	1	Cool	Blue	0.25	0.25	2.78	2	11.46	45.84	5.63
82	9	47	2023-04-21	2	Ambient	White	0.25	0.25	4.18	3	11.73	46.92	14.66
82	9	47	2023-04-21	2	Cool	Blue	0.25	0.25	2.81	2	13.33	53.32	9.1
82	9	47	2023-04-21	3	Ambient	White	0.25	0.25	4.16	3	13.56	54.24	11
82	9	47	2023-04-21	3	Cool	Blue	0.25	0.25	3.47	2	11.25	45	10.93
83	9	47	2023-04-21	1	Ambient	Blue	0.25	0.25	3.15	2	11.11	44.44	7.43
83	9	47	2023-04-21	1	Cool	White	0.25	0.25	3.25	4	14.31	57.24	12.77
83	9	47	2023-04-21	2	Ambient	Blue	0.25	0.25	3.35	2	12.21	48.84	7.58
83	9	47	2023-04-21	2	Cool	White	0.25	0.25	3.47	4	15.88	63.52	21.7
83	9	47	2023-04-21	3	Ambient	Blue	0.25	0.25	3.72	3	11.55	46.2	12.27
83	9	47	2023-04-21	3	Cool	White	0.25	0.25	3.97	3	14.82	59.28	25.41
89	9	47	2023-04-21	1	Ambient	White	0.25	0.25	4.31	3	13.56	54.24	6.4
89	9	47	2023-04-21	1	Cool	Blue	0.25	0.25	4.1	2	11.85	47.4	9.6
89	9	47	2023-04-21	2	Ambient	White	0.25	0.25	4.34	2	13.06	52.24	12.1
89	9	47	2023-04-21	2	Cool	Blue	0.25	0.25	3.54	4	12.01	48.04	11.37
89	9	47	2023-04-21	3	Ambient	White	0.25	0.25	4.34	5	14.05	56.2	19.42
89	9	47	2023-04-21	3	Cool	Blue	0.25	0.25	4.63	3	11.71	46.84	26.4
198	9	47	2023-06-02	1	Ambient	White	0.25	0.25	4.09	1	17.57	70.28	7.6
198	9	47	2023-06-02	1	Cool	Blue	0.25	0.25	3.98	1	17.91	71.64	8.23
198	9	47	2023-06-02	2	Ambient	White	0.25	0.25	4.57	2	19.96	79.84	10.78
198	9	47	2023-06-02	2	Cool	Blue	0.25	0.25	3.5	1	15.62	62.48	9.81
198	9	47	2023-06-02	3	Ambient	White	0.25	0.25	5.35	1	21.75	87	12.2
198	9	47	2023-06-02	3	Cool	Blue	0.25	0.25	5.38	1	18.31	73.24	11.63
199	9	47	2023-06-02	1	Ambient	White	0.25	0.25	3.35	1	14.18	56.72	2
199	9	47	2023-06-02	1	Cool	Blue	0.25	0.25	3.31	1	12.25	49	2.31
199	9	47	2023-06-02	2	Ambient	White	0.25	0.25	4.19	1	12.03	48.12	2.75
199	9	47	2023-06-02	2	Cool	Blue	0.25	0.25	3.93	1	11.4	45.6	5.91
199	9	47	2023-06-02	3	Ambient	White	0.25	0.25	4.91	1	13.18	52.72	3.7
199	9	47	2023-06-02	3	Cool	Blue	0.25	0.25	3.59	2	13.55	54.2	4.21
200	9	47	2023-06-02	1	Ambient	Blue	0.25	0.25	4.28	3	12.46	49.84	22.7
200	9	47	2023-06-02	1	Cool	White	0.25	0.25	4.8	5	12.95	51.8	18.98
200	9	47	2023-06-02	2	Ambient	Blue	0.25	0.25	4.51	6	11.21	44.84	20.22
200	9	47	2023-06-02	2	Cool	White	0.25	0.25	5.13	4	11.96	47.84	25.15
200	9	47	2023-06-02	3	Ambient	Blue	0.25	0.25	5.72	4	13.78	55.12	25.34
200	9	47	2023-06-02	3	Cool	White	0.25	0.25	5.19	6	15.83	63.32	43.17
6	10	55	2023-06-16	1	Ambient	Blue	0.25	0.1	3.5	1	6.15	61.5	10
6	10	55	2023-06-16	1	Cool	White	0.25	0.1	2.82	2	5.75	57.5	6.97
6	10	55	2023-06-16	2	Ambient	Blue	0.1	0.1	7.35	1	4.08	40.8	7.05
6	10	55	2023-06-16	2	Cool	White	0.1	0.1	3.22	1	5.06	50.6	6.65
6	10	55	2023-06-16	3	Ambient	Blue	0.1	0.1	4.13	2	6.55	65.5	18.73
6	10	55	2023-06-16	3	Cool	White	0.1	0.1	4.69	1	4.5	45	5.71
7	10	55	2023-06-16	1	Ambient	Blue	0.25	0.1	3.62	4	10.82	108.2	14.95
7	10	55	2023-06-16	1	Cool	White	0.25	0.1	3.43	6	11.23	112.3	31.92
7	10	55	2023-06-16	2	Ambient	Blue	0.1	0.1	3.41	3	9.63	96.3	20.27
7	10	55	2023-06-16	2	Cool	White	0.1	0.1	3.93	5	10.57	105.7	27.76
7	10	55	2023-06-16	3	Ambient	Blue	0.1	0.1	4	3	9.68	96.8	14.83
7	10	55	2023-06-16	3	Cool	White	0.1	0.1	3.69	4	12.36	123.6	29.32
13	10	55	2023-07-07	1	Ambient	White	0.25	0.1	3.19	5	7.11	71.1	8.45
13	10	55	2023-07-07	1	Cool	Blue	0.25	0.1	3.25	1	6.4	64	4.43
13	10	55	2023-07-07	2	Ambient	White	0.1	0.1	3.13	3	6.21	62.1	12.57
13	10	55	2023-07-07	2	Cool	Blue	0.1	0.1	2.69	3	5.25	52.5	12.71
13	10	55	2023-07-07	3	Ambient	White	0.1	0.1	3.97	3	6.13	61.3	8.63
13	10	55	2023-07-07	3	Cool	Blue	0.1	0.1	3	3	5.18	51.8	5.63
16	10	55	2023-07-07	1	Ambient	Blue	0.25	0.1	3.44	1	7.38	73.8	5.61
16	10	55	2023-07-07	1	Cool	White	0.25	0.1	2.82	4	8.51	85.1	21.76
16	10	55	2023-07-07	2	Ambient	Blue	0.1	0.1	2.84	2	6.1	61	5.75
16	10	55	2023-07-07	2	Cool	White	0.1	0.1	2.91	2	6.93	69.3	14.56
16	10	55	2023-07-07	3	Ambient	Blue	0.1	0.1	3	1	8.21	82.1	3.81
16	10	55	2023-07-07	3	Cool	White	0.1	0.1	NaN	1	6.86	68.6	6.22
73	10	55	2023-04-14	1	Ambient	White	0.25	0.1	3.19	1	9.16	91.6	3.8
73	10	55	2023-04-14	1	Cool	Blue	0.25	0.1	3.15	1	11.4	114	2.11
73	10	55	2023-04-14	2	Ambient	White	0.1	0.1	4.69	1	9.23	92.3	6.65
73	10	55	2023-04-14	2	Cool	Blue	0.1	0.1	3.9	1	5.85	58.5	0
73	10	55	2023-04-14	3	Ambient	White	0.1	0.1	5.13	1	11.35	113.5	9.55
73	10	55	2023-04-14	3	Cool	Blue	0.1	0.1	3.31	1	14.65	146.5	6.65
74	10	55	2023-04-14	1	Ambient	Blue	0.25	0.1	3.75	2	8.21	82.1	7.57
74	10	55	2023-04-14	1	Cool	White	0.25	0.1	3.19	2	9.21	92.1	4.85
74	10	55	2023-04-14	2	Ambient	Blue	0.1	0.1	3.38	2	14.06	140.6	3.93
74	10	55	2023-04-14	2	Cool	White	0.1	0.1	5.53	1	11.3	113	3.38
74	10	55	2023-04-14	3	Ambient	Blue	0.1	0.1	2.81	2	10.13	101.3	2.97
74	10	55	2023-04-14	3	Cool	White	0.1	0.1	4.87	2	11.1	111	4.48
77	10	55	2023-04-14	1	Ambient	Blue	0.25	0.1	3.22	3	10.43	104.3	12.48
77	10	55	2023-04-14	1	Cool	White	0.25	0.1	4.12	3	14.93	149.3	11.92
77	10	55	2023-04-14	2	Ambient	Blue	0.1	0.1	4	4	9.15	91.5	21.12
77	10	55	2023-04-14	2	Cool	White	0.1	0.1	4.07	3	15.73	157.3	23.5
77	10	55	2023-04-14	3	Ambient	Blue	0.1	0.1	4.5	2	13.11	131.1	16.36
77	10	55	2023-04-14	3	Cool	White	0.1	0.1	5.28	3	15.4	154	18.68
80	10	55	2023-04-14	1	Ambient	White	0.25	0.1	4.56	2	9.7	97	2.33
80	10	55	2023-04-14	1	Cool	Blue	0.25	0.1	3.97	1	14.08	140.8	0.78
80	10	55	2023-04-14	2	Ambient	White	0.1	0.1	6.06	1	11.6	116	2.56
80	10	55	2023-04-14	2	Cool	Blue	0.1	0.1	4.4	1	10.5	105	5.72
80	10	55	2023-04-14	3	Ambient	White	0.1	0.1	30	NaN	NaN	NaN	NaN
80	10	55	2023-04-14	3	Cool	Blue	0.1	0.1	4.72	1	12.31	123.1	1.01
82	10	55	2023-04-21	1	Ambient	White	0.25	0.1	3.34	3	4.97	49.7	8.02
82	10	55	2023-04-21	1	Cool	Blue	0.25	0.1	4.15	2	5.46	54.6	2.28
82	10	55	2023-04-21	2	Ambient	White	0.1	0.1	3.63	1	8.33	83.3	2.28
82	10	55	2023-04-21	2	Cool	Blue	0.1	0.1	2.75	1	NaN	NaN	0
82	10	55	2023-04-21	3	Ambient	White	0.1	0.1	4.5	4	8.86	88.6	11.99
82	10	55	2023-04-21	3	Cool	Blue	0.1	0.1	4	1	7.73	77.3	4.06
83	10	55	2023-04-21	1	Ambient	Blue	0.25	0.1	3.22	1	6.92	69.2	1.95
83	10	55	2023-04-21	1	Cool	White	0.25	0.1	3.22	1	8.23	82.3	1.5
83	10	55	2023-04-21	2	Ambient	Blue	0.1	0.1	3.53	1	6.4	64	4.61
83	10	55	2023-04-21	2	Cool	White	0.1	0.1	3.75	2	10	100	5.27
83	10	55	2023-04-21	3	Ambient	Blue	0.1	0.1	4.35	1	7.28	72.8	4.28
83	10	55	2023-04-21	3	Cool	White	0.1	0.1	3.69	2	6.23	62.3	5.82
89	10	55	2023-04-21	1	Ambient	White	0.25	0.1	4.53	6	9.38	93.8	8.55
89	10	55	2023-04-21	1	Cool	Blue	0.25	0.1	3.91	4	10.23	102.3	7.08
89	10	55	2023-04-21	2	Ambient	White	0.1	0.1	5.63	1	8.26	82.6	5.1
89	10	55	2023-04-21	2	Cool	Blue	0.1	0.1	4.19	2	7.36	73.6	4.98
89	10	55	2023-04-21	3	Ambient	White	0.1	0.1	6.72	2	10.13	101.3	8.08
89	10	55	2023-04-21	3	Cool	Blue	0.1	0.1	4.72	4	13.25	132.5	8.96
198	10	55	2023-06-02	1	Ambient	White	0.25	0.1	4.15	2	11.93	119.3	4.33
198	10	55	2023-06-02	1	Cool	Blue	0.25	0.1	3.6	1	7.78	77.8	2.78
198	10	55	2023-06-02	2	Ambient	White	0.1	0.1	4.78	1	11.38	113.8	8.05
198	10	55	2023-06-02	2	Cool	Blue	0.1	0.1	4.31	1	8.97	89.7	9.92
198	10	55	2023-06-02	3	Ambient	White	0.1	0.1	4.97	1	15.58	155.8	12.23
198	10	55	2023-06-02	3	Cool	Blue	0.1	0.1	6.75	1	9.05	90.5	14.3
199	10	55	2023-06-02	1	Ambient	White	0.25	0.1	4.66	2	6.86	68.6	2.56
199	10	55	2023-06-02	1	Cool	Blue	0.25	0.1	4	1	6.92	69.2	0
199	10	55	2023-06-02	2	Ambient	White	0.1	0.1	7.47	1	7.8	78	2.63
199	10	55	2023-06-02	2	Cool	Blue	0.1	0.1	4.5	1	7.1	71	0.61
199	10	55	2023-06-02	3	Ambient	White	0.1	0.1	5.34	1	9.3	93	1.76
199	10	55	2023-06-02	3	Cool	Blue	0.1	0.1	4.94	1	7.65	76.5	4.13
200	10	55	2023-06-02	1	Ambient	Blue	0.25	0.1	4.53	2	8.13	81.3	21.99
200	10	55	2023-06-02	1	Cool	White	0.25	0.1	5.72	4	9.77	97.7	18.03
200	10	55	2023-06-02	2	Ambient	Blue	0.1	0.1	6.5	3	7.58	75.8	30.16
200	10	55	2023-06-02	2	Cool	White	0.1	0.1	6.09	5	11.61	116.1	31.33
200	10	55	2023-06-02	3	Ambient	Blue	0.1	0.1	5.56	1	6.18	61.8	30.1
200	10	55	2023-06-02	3	Cool	White	0.1	0.1	7.75	4	9.93	99.3	18.78
6	11	71	2023-06-17	1	Ambient	Blue	0.1	0.1	3.35	3	5.4	54	24.57
6	11	71	2023-06-17	1	Cool	White	0.1	0.1	2.69	4	5.76	57.6	17.3
6	11	71	2023-06-17	2	Ambient	Blue	0.1	0.1	3.81	3	5.9	59	14.25
6	11	71	2023-06-17	2	Cool	White	0.1	0.1	2.75	2	5.26	52.6	17.48
6	11	71	2023-06-17	3	Ambient	Blue	0.1	0.1	3.16	3	5.56	55.6	10.1
6	11	71	2023-06-17	3	Cool	White	0.1	0.1	3.65	4	5.57	55.7	23.24
7	11	71	2023-06-17	1	Ambient	Blue	0.1	0.1	3.19	4	8.31	83.1	29.15
7	11	71	2023-06-17	1	Cool	White	0.1	0.1	3.12	9	16.61	166.1	39.31
7	11	71	2023-06-17	2	Ambient	Blue	0.1	0.1	3.41	5	8.71	87.1	35.42
7	11	71	2023-06-17	2	Cool	White	0.1	0.1	3.12	6	7.81	78.1	53.12
7	11	71	2023-06-17	3	Ambient	Blue	0.1	0.1	3.22	6	10.2	102	25.81
7	11	71	2023-06-17	3	Cool	White	0.1	0.1	3.35	7	7.66	76.6	37.69
13	11	71	2023-07-08	1	Ambient	White	0.1	0.1	2.97	2	7.06	70.6	13.27
13	11	71	2023-07-08	1	Cool	Blue	0.1	0.1	2.69	2	6.7	67	10.77
13	11	71	2023-07-08	2	Ambient	White	0.1	0.1	2.69	5	6.11	61.1	31.22
13	11	71	2023-07-08	2	Cool	Blue	0.1	0.1	2.78	2	5.43	54.3	21.95
13	11	71	2023-07-08	3	Ambient	White	0.1	0.1	4.09	5	6.66	66.6	20.2
13	11	71	2023-07-08	3	Cool	Blue	0.1	0.1	2.66	2	5.8	58	19.78
16	11	71	2023-07-08	1	Ambient	Blue	0.1	0.1	2.85	1	7.01	70.1	10.21
16	11	71	2023-07-08	1	Cool	White	0.1	0.1	2.72	1	7.73	77.3	9.03
16	11	71	2023-07-08	2	Ambient	Blue	0.1	0.1	3	1	6.86	68.6	13.31
16	11	71	2023-07-08	2	Cool	White	0.1	0.1	3.56	3	6.96	69.6	57.4
16	11	71	2023-07-08	3	Ambient	Blue	0.1	0.1	4.72	2	6.53	65.3	11.23
16	11	71	2023-07-08	3	Cool	White	0.1	0.1	3.56	4	6.75	67.5	41.73
73	11	71	2023-04-15	1	Ambient	White	0.1	0.1	3.38	1	12.2	122	10.11
73	11	71	2023-04-15	1	Cool	Blue	0.1	0.1	4.78	1	13.7	137	3.4
73	11	71	2023-04-15	2	Ambient	White	0.1	0.1	3.6	1	11.28	112.8	5
73	11	71	2023-04-15	2	Cool	Blue	0.1	0.1	30	1	11.23	112.3	4.03
73	11	71	2023-04-15	3	Ambient	White	0.1	0.1	5.2	NaN	NaN	NaN	NaN
73	11	71	2023-04-15	3	Cool	Blue	0.1	0.1	7.18	1	9.1	91	9.88
74	11	71	2023-04-15	1	Ambient	Blue	0.1	0.1	3.31	4	11.56	115.6	5.65
74	11	71	2023-04-15	1	Cool	White	0.1	0.1	4.47	1	14.62	146.2	2.8
74	11	71	2023-04-15	2	Ambient	Blue	0.1	0.1	4.16	5	11.38	113.8	6.45
74	11	71	2023-04-15	2	Cool	White	0.1	0.1	4.07	2	13.1	131	3.65
74	11	71	2023-04-15	3	Ambient	Blue	0.1	0.1	3.16	4	12.37	123.7	9.47
74	11	71	2023-04-15	3	Cool	White	0.1	0.1	4.15	3	9.98	99.8	7.98
77	11	71	2023-04-15	1	Ambient	Blue	0.1	0.1	30	NaN	NaN	NaN	NaN
77	11	71	2023-04-15	1	Cool	White	0.1	0.1	NaN	2	11.95	119.5	4.27
77	11	71	2023-04-15	2	Ambient	Blue	0.1	0.1	5.81	2	9.46	94.6	8.63
77	11	71	2023-04-15	2	Cool	White	0.1	0.1	6.16	2	14.2	142	21.12
77	11	71	2023-04-15	3	Ambient	Blue	0.1	0.1	6.69	4	9.6	96	22.52
77	11	71	2023-04-15	3	Cool	White	0.1	0.1	9.31	2	14.31	143.1	17.56
80	11	71	2023-04-15	1	Ambient	White	0.1	0.1	4.6	1	11.36	113.6	1.76
80	11	71	2023-04-15	1	Cool	Blue	0.1	0.1	3.53	1	9.16	91.6	1.31
80	11	71	2023-04-15	2	Ambient	White	0.1	0.1	6.41	3	9.8	98	4.65
80	11	71	2023-04-15	2	Cool	Blue	0.1	0.1	25.19	1	9.96	99.6	2.21
80	11	71	2023-04-15	3	Ambient	White	0.1	0.1	5.53	2	11.23	112.3	4.65
80	11	71	2023-04-15	3	Cool	Blue	0.1	0.1	4.41	1	9.08	90.8	0
82	11	71	2023-04-22	1	Ambient	White	0.1	0.1	3.62	2	6.23	62.3	14.63
82	11	71	2023-04-22	1	Cool	Blue	0.1	0.1	3.09	1	NaN	NaN	0
82	11	71	2023-04-22	2	Ambient	White	0.1	0.1	3.72	1	7.28	72.8	8.75
82	11	71	2023-04-22	2	Cool	Blue	0.1	0.1	4.32	1	11.2	112	4.88
82	11	71	2023-04-22	3	Ambient	White	0.1	0.1	3.75	3	7.92	79.2	16.07
82	11	71	2023-04-22	3	Cool	Blue	0.1	0.1	4.16	2	10.73	107.3	10.36
83	11	71	2023-04-22	1	Ambient	Blue	0.1	0.1	4.19	2	8.18	81.8	4.93
83	11	71	2023-04-22	1	Cool	White	0.1	0.1	3.22	3	7.43	74.3	8.55
83	11	71	2023-04-22	2	Ambient	Blue	0.1	0.1	3.97	1	7.25	72.5	2.33
83	11	71	2023-04-22	2	Cool	White	0.1	0.1	3.44	1	7.33	73.3	9.21
83	11	71	2023-04-22	3	Ambient	Blue	0.1	0.1	2.97	2	9.21	92.1	3.46
83	11	71	2023-04-22	3	Cool	White	0.1	0.1	3.62	2	8.4	84	8.41
89	11	71	2023-04-22	1	Ambient	White	0.1	0.1	5.29	4	7.16	71.6	19.23
89	11	71	2023-04-22	1	Cool	Blue	0.1	0.1	4.47	5	6.93	69.3	14.6
89	11	71	2023-04-22	2	Ambient	White	0.1	0.1	6.38	1	7	70	4.43
89	11	71	2023-04-22	2	Cool	Blue	0.1	0.1	4.12	1	7.3	73	3.96
89	11	71	2023-04-22	3	Ambient	White	0.1	0.1	6.68	3	8.85	88.5	16.27
89	11	71	2023-04-22	3	Cool	Blue	0.1	0.1	4.84	1	7.51	75.1	5.17
198	11	71	2023-06-03	1	Ambient	White	0.1	0.1	4.06	2	12.76	127.6	7.75
198	11	71	2023-06-03	1	Cool	Blue	0.1	0.1	3.59	1	7.51	75.1	3.61
198	11	71	2023-06-03	2	Ambient	White	0.1	0.1	4.1	1	10.05	100.5	3.16
198	11	71	2023-06-03	2	Cool	Blue	0.1	0.1	3.97	1	8.3	83	8.95
198	11	71	2023-06-03	3	Ambient	White	0.1	0.1	4.72	1	11.5	115	5
198	11	71	2023-06-03	3	Cool	Blue	0.1	0.1	4.62	1	10.53	105.3	9.75
199	11	71	2023-06-03	1	Ambient	White	0.1	0.1	4.66	1	6.36	63.6	3.4
199	11	71	2023-06-03	1	Cool	Blue	0.1	0.1	NaN	1	6.32	63.2	0
199	11	71	2023-06-03	2	Ambient	White	0.1	0.1	6.04	1	8.07	80.7	3.41
199	11	71	2023-06-03	2	Cool	Blue	0.1	0.1	3.78	1	7.08	70.8	1.87
199	11	71	2023-06-03	3	Ambient	White	0.1	0.1	5.57	1	7.53	75.3	2.33
199	11	71	2023-06-03	3	Cool	Blue	0.1	0.1	4.72	1	7.35	73.5	0
200	11	71	2023-06-03	1	Ambient	Blue	0.1	0.1	4.37	6	5.93	59.3	17.94
200	11	71	2023-06-03	1	Cool	White	0.1	0.1	4.75	6	9.68	96.8	23.52
200	11	71	2023-06-03	2	Ambient	Blue	0.1	0.1	5.25	1	7.81	78.1	22.67
200	11	71	2023-06-03	2	Cool	White	0.1	0.1	5.09	3	8.08	80.8	20.8
200	11	71	2023-06-03	3	Ambient	Blue	0.1	0.1	6.82	2	7.36	73.6	17.52
200	11	71	2023-06-03	3	Cool	White	0.1	0.1	6.44	6	7.15	71.5	31.32

## Sheet: instructions_CPP
Cold therapy and pain relief after hot-iron disbudding in dairy calves
Kane Colston, Thomas Ede, Michael Mendl and Benjamin Lecorps
Data are coded as following:
Calf	refers to the individal calf number
Date	date on which the CPP was conducted
Cool_col	refers to the colour corresponding to the cool pack for that calf
Ambient	refers to the time (s) spent in the side of the pen corresponding to the ambient pack for that calf
Cool	refers to the time (s) spent in the side of the pen corresponding to the cool pack for that calf
percent_cool	refers to time spent in the cool side of the test pen as a percentage (%) of total time.
Total (s)	refers to the total time (s) of the CPP
room entered	refers to the side (colour) of the test pen that the calf initaly entered at the start of the CPP.
Temp entered	refers to the side (treatment) of the test pen that the calf initaly entered at the start of the CPP.

## Sheet: CPP
Calf	Date	Cool_col	Ambient	Cool	percent_cool	Total (s)	room entered	Temp entered
73	2023-04-15	Blue	423	477	53	900	Blue	cool
74	2023-04-15	White	451	449	49.8889	900	Blue	ambient
77	2023-04-15	White	900	0	0	900	Blue	ambient
80	2023-04-15	Blue	279	621	69	900	Blue	cool
82	2023-04-22	Blue	305	595	66.1111	900	Blue	cool
83	2023-04-22	White	457	443	49.2222	900	White	cool
89	2023-04-22	Blue	124	776	86.2222	900	White	ambient
200	2023-06-03	White	472	428	47.5556	900	White	cool
199	2023-06-03	Blue	698	202	22.4444	900	White	ambient
198	2023-06-03	Blue	147	753	83.6667	900	Blue	cool
6	2023-06-17	white	646	254	28.2222	900	Blue	ambient
7	2023-06-17	white	659	241	26.7778	900	Blue	ambient
13	2023-07-08	blue	376	524	58.2222	900	Blue	cool
16	2023-07-08	white	494	406	45.1111	900	White	cool

## Sheet: instructions_ICC
Cold therapy and pain relief after hot-iron disbudding in dairy calves
Kane Colston, Thomas Ede, Michael Mendl and Benjamin Lecorps
Data are coded as following:
Calf	refers to the individal calf number
Session	refers to the session (session 5 (baseline) to Session 11 (Saturday morning))
Colour	the colour (corresponding to a specific side of the test pen) associated with that trial
Trial	trial number within a given session. Each side of the pen (Blue and White) involved three trials per session
Judge	initial of independent observer (T=tester, B=blinded independent observer)
Nipple_Contacts	refers to the number of times the calf placed its mouth on the nipple in the allocated minute after completion of the milk reward.
Drinking_Duration	refers to the time taken to drink the milk replacer in that trial
PDCD	Post-drinking contact duration' - refers to the duration (s) with which the calf continued to suckle after finishing the milk reward within the allocated minute and therefore experience contact with the pack

## Sheet: ICC
video_number	Calf	Session	Colour	Trial	judge	Nipple_Contacts	Drinking_Duration	PDCD
3	6	5	White	2	B	6	17.37	35.01
20	6	8	White	2	B	1	5	6.26
28	6	4	Blue	2	B	7	15.1	24.87
12	7	4	Blue	3	B	8	8.88	29.61
13	7	9	White	2	B	7	7.56	50.61
7	13	5	Blue	2	B	5	14.76	20.83
30	13	7	White	2	B	4	8.89	18.65
9	16	8	White	1	B	4	8.65	21.73
2	73	4	Blue	1	B	3	25.19	33.93
18	73	8	Blue	1	B	1	11.27	3.36
6	74	8	Blue	2	B	2	14.94	3.54
16	74	9	White	2	B	3	9.78	8.12
22	74	3	White	3	B	2	27.99	9.74
24	74	8	White	2	B	2	11.3	3.36
10	77	7	Blue	1	B	3	18.8	12.67
23	77	6	Blue	2	B	3	19.62	16.93
25	77	7	Blue	2	B	2	21.07	8.98
26	77	5	White	3	B	2	33.37	10.93
4	80	8	White	1	B	2	8.65	2.29
8	80	4	Blue	2	B	3	21.75	5.13
17	80	7	White	3	B	4	19.1	6.64
11	82	3	Blue	1	B	8	22.22	32.98
15	82	8	White	3	B	4	8.73	12.6
19	82	5	White	1	B	5	21.63	9.35
5	83	4	Blue	3	B	2	21.56	5.08
21	83	3	White	2	B	4	25.07	15.92
29	89	6	White	2	B	2	13.94	5.25
1	199	7	White	3	B	1	13.39	3.97
27	199	3	Blue	2	B	3	26.93	19.98
14	200	5	White	1	B	5	46.08	42.79
3	6	5	White	2	T	6	17.55	35.31
20	6	8	White	2	T	1	5.06	6.65
28	6	4	Blue	2	T	8	15.25	27.3
12	7	4	Blue	3	T	4	28.75	36.85
13	7	9	White	2	T	6	7.81	53.12
7	13	5	Blue	2	T	4	14.75	20.25
30	13	7	White	2	T	4	9.03	20.15
9	16	8	White	1	T	4	8.51	21.76
2	73	4	Blue	1	T	3	25.01	9.27
18	73	8	Blue	1	T	1	11.4	2.11
6	74	8	Blue	2	T	2	14.06	3.93
16	74	9	White	2	T	2	13.1	3.65
22	74	3	White	3	T	1	27.93	10.12
24	74	8	White	2	T	1	11.3	3.38
10	77	7	Blue	1	T	3	18.68	13.12
23	77	6	Blue	2	T	3	19.45	17.38
25	77	7	Blue	2	T	2	21.36	9.05
26	77	5	White	3	T	2	33.63	11.13
4	80	8	White	1	T	2	9.7	2.33
8	80	4	Blue	2	T	2	22.91	4.87
17	80	7	White	3	T	2	19.36	5.72
11	82	3	Blue	1	T	7	22.15	32.77
15	82	8	White	3	T	4	8.86	11.99
19	82	5	White	1	T	5	21.55	9.07
5	83	4	Blue	3	T	2	21.52	4.7
21	83	3	White	2	T	4	25.16	16.75
29	89	6	White	2	T	2	14.3	5.8
1	199	7	White	3	T	1	13.18	3.7
27	199	3	Blue	2	T	3	26.47	20.48
14	200	5	White	1	T	4	45.78	44.16
