# Supplementary material for: Cold therapy and pain relief after hot-iron disbudding in dairy calves
Source: PLoS One. 2024 Jul 12;19(7):e0306889. doi: 10.1371/journal.pone.0306889 (PMC11244798; doi:10.1371/journal.pone.0306889)
Supplement: S2 File — (ZIP) [file pone.0306889.s002.zip]

Archive with 2 entries (2 files):
- modelling_R.txt
- data_transform.py
