# Supplementary material for: Cold therapy and pain relief after hot-iron disbudding in dairy calves
Source: PLoS One. 2024 Jul 12;19(7):e0306889. doi: 10.1371/journal.pone.0306889 (PMC11244798; doi:10.1371/journal.pone.0306889)
Supplement: S2 File — (ZIP) [file pone.0306889.s002.zip › modelling_R.txt]

data=read.csv("transformed_data.csv")

attach(data)
data$PrePost = ifelse(Session <=5, "Pre", "Post")
data$baseline = ifelse(Session ==5, "Baseline", "not_bs")


#pre disbudding
data_pre = subset(data, PrePost == "Pre")
data_baseline = subset(data, baseline == "Baseline")
data_post = subset(data, PrePost == "Post")

#comparison of GLMM and LMM using AIC/BIC criteria	# Use poisson distribution for nipple contact data

glm_pre = glmer(data = data_baseline, Latency~Treatments+Colour+(1|Calf)+(1|Trial_num), family = Gamma(link = "log"))		#replace Latency with variable of interest 
lm_pre = lmer(data = data_baseline, Latency~Treatments+Colour+(1|Calf)+(1|Trial_num))					#replace Latency with variable of interest
anova(lm_pre, glm_pre)											#use lmer() in subsequent models if better fit
summary(glm_pre)		#use better fitting model (GLMM or LMM) for pre-disbudding statistics				#use lmer() in subsequent models if better fit


#post_disbudding					
#test 1 - GLMM vs LMM				# Use expected_Milk_volume for Latency data, poisson distribution for nipple contact data

glmm_post = glmer(data = data_post, Scaled_transformed_treatment~ Treatments + Milk_volume + Colour + expected_Milk_volume:Treatments + (1|Calf) +(1|Session_n/Trial_num), family = Gamma(link = "log"))
lmm_post = lmer(data = data_post, Scaled_transformed_treatment~ Treatments + Milk_volume + Colour + expected_Milk_volume:Treatments + (1|Calf)+(1|Session_n/Trial_num))
anova(glmm_post, lmm_post)
summary(glm_post)					#proceed with better fitting model (GLMM or LMM)


#test 2 - is random effect of calf necessary?		# Use expected_Milk_volume for Latency data, poisson distribution for nipple contact data

glmm_post_calf = glmer(data = data_post, Scaled_transformed_treatment~ Treatments + Milk_volume + Colour + Milk_volume:Treatments + (1|Calf) + (1|Session_n/Trial_num), family = Gamma(link = "log"))
glmm_post_nocalf = glmer(data = data_post, Scaled_transformed_treatment~ Treatments +Milk_volume + Colour + Milk_volume:Treatments + (1|Session_n/Trial_num), family = Gamma(link = "log"))
anova(glmm_post_calf, glmm_post_nocalf) 


#test3 is nesting random effect of trial_num necessary?	# Use expected_Milk_volume for Latency data, poisson distribution for nipple contact data

glmm_post_nest = glmer(data = data_post, Scaled_transformed_treatment~ Treatments + Milk_volume + Colour + Milk_volume:Treatments + (1|Calf) + (1|Session_n/Trial_num), family = Gamma(link = "log"))
glmm_post_nonest = glmer(data = data_post, Scaled_transformed_treatment~ Treatments + Milk_volume + Colour + Milk_volume:Treatments + (1|Calf), family = Gamma(link = "log"))
anova(glmm_post_nest,glmm_post_nonest)


#Final model:					#construct final model - use of GLMM vs LMM, inclusion/exclusion of (1|Calf),  (1|Session_n/Trial_num)

glmm_post = glmer(data = data_post, Scaled_transformed_treatment~ Treatments + expected_Milk_volume + Colour + expected_Milk_volume:Treatments + (1|Calf) + (1|Session_n/Trial_num), family = Gamma(link = "log"))
summary(glmm_post)				#extract summary statistics
