# Supplementary material for: Cold therapy and pain relief after hot-iron disbudding in dairy calves
Source: PLoS One. 2024 Jul 12;19(7):e0306889. doi: 10.1371/journal.pone.0306889 (PMC11244798; doi:10.1371/journal.pone.0306889)
Supplement: S2 File — (ZIP) [file pone.0306889.s002.zip › data_transform.py]

import numpy as np
import pandas as pd
import matplotlib.pyplot as plt

def ind_calf_subtract_baseline_shift():
	file='raw_data.csv'
	
	df = pd.read_csv(file)
	dependent='Latency'
	# dependent='PDCD'
	# dependent='Drinking_Duration'
	# dependent='Nipple_Contacts'
	new_df=[]
	calves=df['Calf'].unique().tolist()
	df=df[df['Latency']<30]

	for i in calves:
		calf_df=df[df['Calf']==int(i)]      #subset dataframe for each calf
		calf_baseline_df=calf_df[calf_df['Session']==5]     #subset dataframe for only baseline
		calf_cool_df=calf_df[calf_df['Treatments']=='Cool']     #subset dataframe for cool pack
		calf_amb_df=calf_df[calf_df['Treatments']=='Ambient']   #subset dataframe for ambient pack

        #calculate baseline values for each calf
		calf_cool_baseline = np.mean(calf_baseline_df.loc[calf_baseline_df['Treatments'] == 'Cool', dependent].tolist())
		calf_amb_baseline = np.mean(calf_baseline_df.loc[calf_baseline_df['Treatments'] == 'Ambient', dependent].tolist())

		#calculate raw differences
		calf_cool_df['Scaled_treatment'] = ((calf_cool_df[dependent]-calf_cool_baseline))
		calf_amb_df['Scaled_treatment'] = ((calf_amb_df[dependent]-calf_amb_baseline))
	
		#concatenate both df
		new_calf_df=pd.concat([calf_cool_df, calf_amb_df], ignore_index=True)
		new_df.append(new_calf_df)


	df_calf_scaled=pd.concat([x for x in new_df], ignore_index=True)    	#combine scaled data for all calves
	min_value = df_calf_scaled['Scaled_treatment'].min()                    #calcualte minimum value from dataset
	df_calf_scaled['Scaled_transformed_treatment'] = df_calf_scaled['Scaled_transformed_treatment'] + ((min_value * -1)+1)      #transform all data into positive
	
	file_path='insert filepath'
	
	df_calf_scaled.to_csv(file_path, index=False)  #export transformed and scaled dataset

ind_calf_subtract_baseline_shift()
