# Supplementary material for: Cold therapy and pain relief after hot-iron disbudding in dairy calves
Source: PLoS One. 2024 Jul 12;19(7):e0306889. doi: 10.1371/journal.pone.0306889 (PMC11244798; doi:10.1371/journal.pone.0306889)
Supplement: S1 Video — (ZIP) [file pone.0306889.s003.zip]

Archive with 4 entries (4 files):
- ShortPDCD_example_compressed.m4v
- Long_latency_example_compressed.mp4
- LongPDCD_example_compressed.mp4
- Short_latency_example_compressed.mp4
